# Supplementary material for: A role for dopamine in the peripheral sensory processing of a gastropod mollusc
Source: PLoS One. 2018 Dec 26;13(12):e0208891. doi: 10.1371/journal.pone.0208891 (PMC6306152; doi:10.1371/journal.pone.0208891)
Supplement: S1 Dataset — (XLSX) [file pone.0208891.s001.xlsx]

## Sheet: Data
Food-Seeking Task with Sulpiride (refer to Fig 8A)
Data are latencies to bite (in seconds), with log transformations
	Animal 1	Animal 2	Animal 3	Animal 4	Animal 5	Animal 6	Animal 7	Animal 8	Animal 9	Animal 10	Animal 11	Animal 12	Animal 13	Animal 14	Animal 15	Animal 16	Animal 17	Animal 18	Animal 19	Animal 20	Animal 21	Animal 22	Animal 23	Animal 24		MEAN	SEM
Pre-Treatment, Control Tentacle	30	30	21	15	19	12	9	16	4	4	21	20	18	8	46	8	15	4	8	13	14	9	11	21		15.6667	1.98332
Pre-Treatment, Experimental Tentacle	20	13	15	14	12	12	19	13	9	6	16	7	10	10	14	8	23	5	26	8	17	16	26	30		14.5417	1.36597
Pre-Treatment, Control Tentacle (log-transformed)	1.47712	1.47712	1.32222	1.17609	1.27875	1.07918	0.954243	1.20412	0.60206	0.60206	1.32222	1.30103	1.25527	0.90309	1.66276	0.90309	1.17609	0.60206	0.90309	1.11394	1.14613	0.954243	1.04139	1.32222
Pre-Treatment, Experimental Tentacle (log-transformed)	1.30103	1.11394	1.17609	1.14613	1.07918	1.07918	1.27875	1.11394	0.954243	0.778151	1.20412	0.845098	1	1	1.14613	0.90309	1.36173	0.69897	1.41497	0.90309	1.23045	1.20412	1.41497	1.47712
Post-Treatment, Control Tentacle	32	20	20	20	14	18	35	36	12	8	16	7	19	14	5	9	24	7	15	13	14	10	15	40		17.625	1.96234
Post-Treatment, Experimental Tentacle	30	38	24	10	32	26	60	58	16	10	60	24	20	21	22	20	34	14	34	24	89	23	44	67		33.3333	4.08987
Post-Treatment, Control Tentacle (log-transformed)	1.50515	1.30103	1.30103	1.30103	1.14613	1.25527	1.54407	1.5563	1.07918	0.90309	1.20412	0.845098	1.27875	1.14613	0.69897	0.954243	1.38021	0.845098	1.17609	1.11394	1.14613	1	1.17609	1.60206
Post-Treatment, Experimental Tentacle (log-transformed)	1.47712	1.57978	1.38021	1	1.50515	1.41497	1.77815	1.76343	1.20412	1	1.77815	1.38021	1.30103	1.32222	1.34242	1.30103	1.53148	1.14613	1.53148	1.38021	1.94939	1.36173	1.64345	1.82607
Food-Seeking Task with SCH-23390 (refer to Fig 8B)
Data are latencies to bite (in seconds), with log transformations
	Animal 1	Animal 2	Animal 3	Animal 4	Animal 5	Animal 6		MEAN	SEM
Pre-Treatment, Control Tentacle	3.25	13.76	5.2	7.79	8.24	11.07		8.21833	1.558
Pre-Treatment, Experimental Tentacle	7.72	4.75	16.6	4.33	10.85	6.7		8.49167	1.88354
Pre-Treatment, Control Tentacle (log-transformed)	0.511883	1.13862	0.716003	0.891537	0.915927	1.04415
Pre-Treatment, Experimental Tentacle (log-transformed)	0.887617	0.676694	1.22011	0.636488	1.03543	0.826075
Post-Treatment, Control Tentacle	17.34	7.3	21.34	7.79	13.1	5.39		12.0433	2.58493
Post-Treatment, Experimental Tentacle	2.25	20.59	2.2	16.1	17.9	8.13		11.195	3.30454
Post-Treatment, Control Tentacle (log-transformed)	1.23905	0.863323	1.32919	0.891537	1.11727	0.731589
Post-Treatment, Experimental Tentacle (log-transformed)	0.352183	1.31366	0.342423	1.20683	1.25285	0.910091
