# Supplementary material for: A role for dopamine in the peripheral sensory processing of a gastropod mollusc
Source: PLoS One. 2018 Dec 26;13(12):e0208891. doi: 10.1371/journal.pone.0208891 (PMC6306152; doi:10.1371/journal.pone.0208891)
Supplement: S2 Dataset — (XLSX) [file pone.0208891.s002.xlsx]

## Sheet: Data
Mean/SEM Spike Counts, Tentacle Nerve (refer to Fig 9A)
Data are mean/SEM spike counts elicited during 2 s of stimulation, with spontaneous activity subtracted and log-transformation where applicable for statistical analysis
Preps with an "I" index denote sulpiride immersion; preps with a "P" index denote sulpiride painting
	Prep I1	Prep I2	Prep I3	Prep I4	Prep I5	Prep I6	Prep I7	Prep I8	Prep I9	Prep I10	Prep I11	Prep P1	Prep P2	Prep P3	Prep P4	Prep P5	Prep P6	Prep P7		AGGREGATE WEIGHTED MEAN, IMMERSION	AGGREGATE WEIGHTED SEM, IMMERSION	AGGREGATE WEIGHTED MEAN, PAINTING	AGGREGATE WEIGHTED SEM, PAINTING
Pre-Treatment, mean	46.3	67.8	85.5	75.7	75.8	27.8	21	16.1	28.3	43.7	22.8	67.8	62.5	74.8	91	85.5	27	79.8		42.0468	12.68	72.7187	8.49
Pre-Treatment, SEM	4	8	6	2.8	4	2.9	2.1	2.5	3.5	1.6	5.1	8	5.6	6.8	5.5	6	11.2	9.3
Pre-Treatment, 1/SEM	0.25	0.125	0.166667	0.357143	0.25	0.344828	0.47619	0.4	0.285714	0.625	0.196078	0.125	0.178571	0.147059	0.181818	0.166667	0.0892857	0.107527
Pre-Treatment, SEM-weighted mean	11.575	8.475	14.25	27.0357	18.95	9.58621	10	6.44	8.08571	27.3125	4.47059	8.475	11.1607	11	16.5455	14.25	2.41071	8.58065
Pre-Treatment, mean (log-transformed)	1.74	1.88	1.98	1.93	1.93	1.57	1.49	1.41	1.57	1.73	1.49
Pre-Treatment, SEM (log-transformed)	1.03	1.04	1.03	1.01	1.02	1.03	1.03	1.04	1.04	1.01	1.07
5 Min. Post-Treatment, mean	3.3	32.5	63.8	65	59	17.3	24.5	14.2	33.8	21.5	28.2	35.8	19.3	43	85.8	57.5	37.5	77		23.2391	11.04	49.8693	13.18
5 Min. Post-Treatment, SEM	1	3.2	4	9.6	5.7	1.9	2.6	1.9	4.7	2.4	2.3	8.1	3.8	2.9	4.8	5.9	6.7	5.2
5 Min. Post-Treatment, 1/SEM	1	0.3125	0.25	0.104167	0.175439	0.526316	0.384615	0.526316	0.212766	0.416667	0.434783	0.123457	0.263158	0.344828	0.208333	0.169492	0.149254	0.192308
5 Min. Post-Treatment, SEM-weighted mean	3.3	10.1562	15.95	6.77083	10.3509	9.10526	9.42308	7.47368	7.19149	8.95833	12.2609	4.41975	5.07895	14.8276	17.875	9.74576	5.59701	14.8077
5 Min. Post-Treatment, mean (log-transformed)	1.11	1.62	1.87	1.86	1.83	1.43	1.53	1.38	1.63	1.49	1.58
5 Min. Post-Treatment, SEM (log-transformed)	1.03	1.03	1.02	1.06	1.04	1.03	1.03	1.04	1.05	1.03	1.03
60 Min. Post-Treatment, mean	-	61.8	96.8	65	33.7	11.5	24.5	11.7	28.3	41.5	-	61.8	29.3	-	-	-	32.8	87.3		26.9523	12.12	53.9878	20.05
60 Min. Post-Treatment, SEM	-	9.3	14.9	12.7	3.5	1.5	3.6	1.3	5.1	1.6	-	9.3	5.8	-	-	-	4.5	4.1
60 Min. Post-Treatment, 1/SEM	-	0.107527	0.0671141	0.0787402	0.285714	0.666667	0.277778	0.769231	0.196078	0.625	-	0.107527	0.172414	-	-	-	0.222222	0.243902
60 Min. Post-Treatment, SEM-weighted mean	-	6.64516	6.49664	5.11811	9.62857	7.66667	6.80556	9	5.54902	25.9375	-	6.64516	5.05172	-	-	-	7.28889	21.2927
60 Min. Post-Treatment, mean (log-transformed)	-	1.84	2.01	1.86	1.63	1.33	1.53	1.33	1.57	1.71	-
60 Min. Post-Treatment, SEM (log-transformed)	-	1.06	1.07	1.07	1.04	1.03	1.05	1.03	1.05	1.01	-
Mean/SEM Spike Counts, Large Oral Veil Nerve (refer to Fig 9B)
Data are mean/SEM spike counts elicited during 2 s of stimulation, with spontaneous activity subtracted and log-transformation where applicable for statistical analysis
Preps with an "I" index denote sulpiride immersion; preps with a "P" index denote sulpiride painting
	Prep I1	Prep I2	Prep I3	Prep I4	Prep I5	Prep I6	Prep I7	Prep I8	Prep I9	Prep I10	Prep I11	Prep P1	Prep P2	Prep P3	Prep P4	Prep P5				AGGREGATE WEIGHTED MEAN, IMMERSION	AGGREGATE WEIGHTED SEM, IMMERSION	AGGREGATE WEIGHTED MEAN, PAINTING	AGGREGATE WEIGHTED SEM, PAINTING
Pre-Treatment, mean	56.5	17.3	115.8	31.1	34	10.2	27.8	18.2	24.5	46	9.2	17.3	55.8	115.8	29.5	83.3				23.972	13.23	51.6017	25.52
Pre-Treatment, SEM	4.8	2.9	7.2	2.2	4.1	0.9	3.3	1.7	1.9	4.5	1.4	2.9	11.1	7.2	4.9	4.5
Pre-Treatment, 1/SEM	0.208333	0.344828	0.138889	0.454545	0.243902	1.11111	0.30303	0.588235	0.526316	0.222222	0.714286	0.344828	0.0900901	0.138889	0.204082	0.222222
Pre-Treatment, SEM-weighted mean	11.7708	5.96552	16.0833	14.1364	8.29268	11.3333	8.42424	10.7059	12.8947	10.2222	6.57143	5.96552	5.02703	16.0833	6.02041	18.5111
Pre-Treatment, mean (log-transformed)	1.81	1.43	2.1	1.61	1.63	1.3	1.57	1.45	1.53	1.74	1.28
Pre-Treatment, SEM (log-transformed)	1.03	1.05	1.02	1.02	1.04	1.02	1.04	1.03	1.02	1.03	1.03
5 Min. Post-Treatment, mean	25.4	16.4	92.5	64.8	25	5.5	30.2	25.9	29	28.5	6.3	16.3	46.8	88	37.3	64.5				22.5631	12.66	52.7085	19.73
5 Min. Post-Treatment, SEM	2.5	2.9	6.8	3.7	2.3	0.7	6.1	6.3	2.2	2.1	3.3	4.1	6.6	3.5	4.3	3.6
5 Min. Post-Treatment, 1/SEM	0.4	0.344828	0.147059	0.27027	0.434783	1.42857	0.163934	0.15873	0.454545	0.47619	0.30303	0.243902	0.151515	0.285714	0.232558	0.277778
5 Min. Post-Treatment, SEM-weighted mean	10.16	5.65517	13.6029	17.5135	10.8696	7.85714	4.95082	4.11111	13.1818	13.5714	1.90909	3.97561	7.09091	25.1429	8.67442	17.9167
5 Min. Post-Treatment, mean (log-transformed)	1.54	1.41	2.01	1.87	1.54	1.19	1.58	1.53	1.58	1.58	1.19
5 Min. Post-Treatment, SEM (log-transformed)	1.04	1.05	1.03	1.02	1.03	1.02	1.07	1.06	1.02	1.02	1.1
60 Min. Post-Treatment, mean	-	35.3	80.5	-	16.8	37.3	24.3	30.1	6.5	36.3	28.5	35.3	-	-	35.5	68.8				22.9059	12.83	42.0219	12.4
60 Min. Post-Treatment, SEM	-	3.6	5.5	-	2.1	3.1	5.7	2.8	0.7	4.4	2.9	3.6	-	-	7.3	9.7
60 Min. Post-Treatment, 1/SEM	-	0.277778	0.181818	-	0.47619	0.322581	0.175439	0.357143	1.42857	0.227273	0.344828	0.277778	-	-	0.136986	0.103093
60 Min. Post-Treatment, SEM-weighted mean	-	9.80556	14.6364	-	8	12.0323	4.26316	10.75	9.28571	8.25	9.82759	9.80556	-	-	4.86301	7.09278
60 Min. Post-Treatment, mean (log-transformed)	-	1.65	1.95	-	1.42	1.67	1.51	1.6	1.22	1.66	1.58
60 Min. Post-Treatment, SEM (log-transformed)	-	1.03	1.03	-	1.04	1.03	1.07	1.03	1.02	1.04	1.03
